# Supplementary material for: Exploratory Analysis of Association of Nightly Fasting and Sleep Durations with Colorectal Cancer Risk in Chinese Community-Dwelling Older Adults: A Cross-Sectional Study
Source: Nutrients. 2026 Mar 7;18(5):861. doi: 10.3390/nu18050861 (PMC12987043; doi:10.3390/nu18050861)
Supplement: Supplementary file 1 [file nutrients-18-00861-s001.zip]

Archive with 1 entries (1 files):
- nutrients-4138765-supplementary.pdf
